# Supplementary material for: Fine genetic mapping and transcriptomic analysis revealed major gene modulating the clear stripe margin pattern of watermelon peel
Source: Front Plant Sci. 2024 Sep 4;15:1462141. doi: 10.3389/fpls.2024.1462141 (PMC11409187; doi:10.3389/fpls.2024.1462141)
Supplement: Supplementary file 1 [file DataSheet1.xlsx]

## Sheet: Table S1
Table S1. The information of Indel and CAPS markers for mapping of gene regulating clear stripes margin pattern of watermelon peel.
Indel markers information
No.	Markers	Position	Forward primer sequence (3' to 5')	Reverse primer sequence (5' to 3')	Indel base	Product length
1	SPch6-7	26644675	ATGGGATCCACGTACAGAGC	CTGATGCGCATGGAGAGTAA	15	218
2	SPch6-1	27283504	GGGTGTTTGTTTCGCAGAGT	CCATTGACCCATTGATTTCC	10	185
3	TWIndel-3	28157300	CACAGATAGTCGATAGACAATGAGAA	CAAGAGGCAGAGCAGAGTCC	23+27	200
4	TWIndel-5	28273340	GAAAGATAGTAACAGAGGGTTTGATG	GCAACTTACTGTAATAGTTGGACTTTC	22	130
5	TWIndel-21	28301120	GCATCACCAGGAACTCCATT	GCCCAAATACCCCGTAAGTT	27	280
6	TWIndel-22	28322846	ACACGTAAGTGATGGCATTGTC	GAACCAAAAAGAACAGAAGTCCA	12	246
7	TWIndel-23	28354780	CGGGTGTATAATGTAGGGTGAA	GCCGTTGCAAGCATAGAAAT	30	204
8	TWIndel-24	28379889	AGGACAAGGAGGGACACAAA	GATCCCATGACACCAACCTC	21	196
9	TWIndel-26	28428900	CCCAGCTGTCTATGGTCCAC	TGTTGAGAGGACACCCCAAT	10	170
10	TWIndel-30	28486035	GAAGGTCTTTCCTGCCATCA	GGATTAGGGCATTATGGACAA	12	252
11	TWIndel-28	28499700	ATCAGCTTTCAGGCTCCGTA	TGTGGGACCAAATATGGAAG	29	169
12	TWIndel-15	28514460	ATGACGAGCAATCCTTGAGC	AAGGATAGTTTGCCATGTCTGA	33	155
13	TWIndel-20	29266100	GAACACAACTCAATTGGCTAAGG	ACCAGAGCAAGAGCACCACT	22	224
CAPS markers information
No.	Markers	Position	Forward primer sequence (3' to 5')	Reverse primer sequence (5' to 3')	Enzymes
1	SPch6-19	26845022	GTTTTAGGCCACATTATCTCCG	CAGATGAGCCACTGGGTTTT	Hpat
2	SPch6-21	26912667	GGGTAAAAGAAACTAGCCAAGCGA	GAGGAAACCATAGTAAGCTAAACTG	EcoRI
3	SPch6-22	26992699	CCAATCGGGCTTGATGGTTTTTC	GGGGTCGGCTAATGTCAAT	Taql
4	SPch6-23	27095201	CTTCTTTGCCAACGACTGATT	ATAGATCCCCCTTGCCTCAT	Hinft
5	SPch6-24	27204848	CAGCGGGCTAACCAAAATCG	AGGTGGTAGAGCTCATTCTCAA	Taql
6	SPCAPS-29	27613088	CCGTTTTGCCCTTACAACAT	CATTGTGGCAAAGAATGTGA	Taql
7	TWCAPS-3	28264795	AAATGTCGTTTCGGGCTATG	TGTCACTGGCTTCAAATTGC	Taql
8	TWCAPS-7	28338098	GAGCCTTTCTCCCTCTCTC	GCCCTATCACGTTCTTTTCG	HinfI
9	TWCAPS-8	28370886	GGGGACCTTCAGGTTCAAAT	TTTGAACTTCTCTTCCACCTTG	TaqI
10	TWCAPS-9	28393983	CTGAGCACAACCTAATTCGAG	TGGACAAACTCTCCAAACTGG	HpaII
11	TWCAPS-10	28409012	ATGGAATTCGATGTGCTTCC	AAGTTTCCTCCAAAGCAGCA	HpaII
12	TWCAPS-11	28436357	GAAGAATGAAACCTCCGC	CAGTTGGCTTCTTTCGACCT	HinfI
13	TWCAPS-12	28439305	GGAATCAAACCTTTCACG	CATGAGTTCAGGTCGGTTGA	HinfI
14	TWCAPS-13	28445882	AAAAGATGGCCCTAGGA	CTCAATCACCTGCCATTTCA	TaqI
15	TWCAPS-14	28448586	CAAACCTTTGCCCTGATTTC	ACCGGCTTCTTCGAGGTATT	TaqI
16	TWCAPS-15	28459287	GTGAACTGCCAAAAGGTGGT	GATCGACACCCAAGCAATTT	HinfI
17	TWCAPS-16	28471687	CGCCAGTCTGCATTATGTGA	CGGAAGGTTCATATCCTCCA	HinfI

## Sheet: Table S2
Table S2. The information of functional genes primers used in qRT-PCR, cloning and mapping analysis of clear stripes margin pattern of watermelon peel.
No.	Markers	Forward primer sequence (3' to 5')	Reverse primer sequence (5' to 3')	Note
1	Actin	CCATGTATGTTGCCATCCAG	GGATAGCATGGGGTAGAGCA	qPCR, reference gene
2	qClMYB98	ACCACTGGAATGCAACGAAGAGAAG	GGTGAGCGGCGTTATTGGAGTC	qPCR for Clcsm
3	TWMYB-1	TAGCATCAACTCGCTCATGG	CGTGAAAGGTTTGATTCCTCA	Msel, Functional markers
3	gene clone1	TGCAACGAAGAGAAGGCAAT	TGCTCGTGCATTCTTGATTC	Full length DNA clone of Clcsm
4	gene clone2	CAATTTGGTCTTGGAGTGAATG	GGATCTGCATTTTCGCTTTG	Full length DNA clone of Clcsm
5	gene clone3	GGCTTTTGGTTCAATTGGTT	GAGCGAGTGATTGTAAGCTTAGTT	Full length DNA clone of Clcsm
6	gene clone4	TGGAAGACGAAAATCTGTGC	TCCTATTCTCCCTGGCAACA	Full length DNA clone of Clcsm
7	gene clone5	GAAGAATGAAACCTCCGCAAT	TGTCCATCACTTGATCTGCTG	Full length DNA clone of Clcsm
8	gene clone6	CGCATCATTGACTAGCAACC	TCTTTCTTGCAGACTTGAGTGC	Full 2000 bp clone of Clcsm
9	qClMYB20	CCACCTTCCGACTACACCCATTTG	CTTGGCTCTTTCTCGGGCTCTTC	qPCR for ClMYB20
10	qClMYB10	GGATGGAGTCAAAAGAGGTGC	GTTTCCTCGCTTAAGACCCG	qPCR for ClMYB10
11	qClRAX3	CTTGGTCGCCTGAGGAAGATGC	TTGAGGCAAGGCAATCCAGTTACC	qPCR for ClRAX3
12	qClMYB36	ACCACCACCAACAACAATACCACTC	TGATCCCCTCCAAATACAAGCAACC	qPCR for ClMYB36
13	qClIPN2	CTCTCATCGACTGCCTCAAGAAGC	GCGGTGCTAAGGTGGCTGAAG	qPCR for ClIPN2
14	qCEFM	GTACTCGGTCTAGGCGGTCTATGG	AGAAGTGGGATGGCGGATGGG	qPCR for ClEFM
15	qClAPRR2	ACCGCTTCCATTAGGGCTTAAACC	CGAGGAGGGACGGTGGAGATTC	qPCR for ClAPRR2
16	qClAPRR5	GAGGATGTGGATGTGGATGTGGATG	CGAACTGGCATCTCTGTTAGGTCTG	qPCR for ClAPRR5
17	qClKAN2	CCTCCTCCTCCTCCTCTTCAATCTC	GCTCGTCCACCGCATTCTCG	qPCR for ClKAN2

## Sheet: Table S3
Table S3. The phenotypes of clear and blurred peel stripes margin pattern and genotypes underlying candidate loci.
Number #	Laboratory number	Variety name	Variety Source	Stripes margin pattern	Base change at locus Chr6:28438793 (v2)	Base change at locus Chr6:28438845 (v2)
1	GWAS-2	825	China, Hainan	clear	A	A
2	GWAS-3	Poland	Poland	clear	A	A
3	GWAS-4	Xiaoziyihao	China, Zhengzhou	clear	A	A
4	GWAS-5	Zhengzi018hao	China, Zhengzhou	clear	A	A
5	GWAS-6	Shenwuzao	Japan	clear	A	A
6	GWAS-9	Guiyin6hao	China, Guangxi	clear	A	A
7	GWAS-10	HS-10	China, Hainan	clear	A	A
8	GWAS-11	G--1/ND3-15	Japan	clear	A	A
9	GWAS-12	Xigaizhenqiepu	Hungary	clear	A	A
10	GWAS-14	Hongzimeizao-1	China, Zhengzhou	clear	A	A
11	GWAS-17	Changhui	China, Xinjiang	clear	A	A
12	GWAS-18	Zhengkang1hao-5	China, Zhengzhou	clear	A	A
13	GWAS-20	Zhengzi37hao	China, Zhengzhou	clear	A	A
14	GWAS-23	Meiguoduanwan-1	China, Zhengzhou	clear	A	A
15	GWAS-24	Xingchenghong	China, Liaoning	clear	A	A
16	GWAS-25	Jinlan	China, Taiwan	clear	A	A
17	GWAS-27	Zhengzi107hao	China, Zhengzhou	clear	A	A
18	GWAS-28	Xibanya	Spain	clear	A	A
19	GWAS-30	Zhengzi017hao	China, Zhengzhou	clear	A	A
20	GWAS-31	Taishanxigua	China, Hong Kong	clear	A	A
21	GWAS-32	Zhengyin65hao	China, Taiwan	clear	A	A
22	GWAS-35	Faguoxiguachang	France	clear	A	A
23	GWAS-38	Kangbingxigua-1	China, Zhengzhou	clear	A	A
24	GWAS-39	Duanwan	Japan	clear	A	A
25	GWAS-40	Zhengyin28hao	United States	clear	A	A
26	GWAS-41	Feilvbintezao	Philippines	clear	A	A
27	GWAS-42	Zhengyin64hao	Italy	clear	A	A
28	GWAS-43	Zhengyin15hao	United States	clear	A	A
29	GWAS-45	Nongchong	Korea	clear	A	A
30	GWAS-46	Huangjin	Japan	clear	A	A
31	GWAS-48	Zhengyin27hao	United States	clear	A	A
32	GWAS-51	Meizao	United States	clear	A	A
33	GWAS-52	Zhengzi019hao	China, Zhengzhou	clear	A	A
34	GWAS-54	Zhengyin05hao	Italy	clear	A	A
35	GWAS-55	Zhengyin18hao	United States	clear	A	A
36	GWAS-56	Zhengzi21hao	China, Zhengzhou	clear	A	A
37	GWAS-57	Hutubizaoshu	China, Xinjiang	clear	A	A
38	GWAS-62	Zhengzi20hao	China, Zhengzhou	clear	A	A
39	GWAS-63	Zhengxuandg-2	China, Zhengzhou	clear	A	A
40	GWAS-64	MY-14	China, Zhengzhou	clear	A	A
41	GWAS-65	Shanxizhao	China, Shanxi	clear	A	A
42	GWAS-67	Hongliang2hao	Japan	clear	A	A
43	GWAS-68	Xiaogangpi	China, Anhui	clear	A	A
44	GWAS-69	I	Japan	clear	A	A
45	GWAS-72	Grand Baby	China, Taiwan	clear	A	A
46	GWAS-75	Hualing	China, Beijing	clear	A	A
47	GWAS-76	Lvsexiaozi	-	clear	A	A
48	GWAS-78	Yushan	China, Jiangxi	clear	A	A
49	GWAS-79	Zhengyin59hao	China, Liaoning	clear	A	A
50	GWAS-80	3301	China, Xinjiang	clear	A	A
51	GWAS-82	Kangwei1hao-1	China, Zhengzhou	clear	A	A
52	GWAS-84	84093	Chile	clear	A	A
53	GWAS-85	PI 508446-2	United States	clear	A	A
54	GWAS-87	Heibengjin	China, Beijing	clear	A	A
55	GWAS-88	sweet meat	United States	clear	A	A
56	GWAS-89	PI 476330-1-1	China, Zhengzhou	clear	A	A
57	GWAS-90	Zaoshuxigua	China, Zhengzhou	clear	A	A
58	GWAS-92	Binlangpixigua	China, Shanxi	clear	A	A
59	GWAS-94	PI 220779—1	United States	clear	A	A
60	GWAS-96	Sanbaigua	China, Henan	clear	A	A
61	GWAS-97	Shanxihongzi	China, Shanxi	clear	A	A
62	GWAS-99	Zhengzhouzigua	China, Zhengzhou	clear	A	A
63	GWAS-101	Manguxigua-1	Bangkok	clear	A	A
64	GWAS-105	Lipi	China, Shandong	clear	A	A
65	GWAS-110	PI 476330—2	China, Zhengzhou	clear	A	A
66	GWAS-111	Zhengzi023hao	China, Zhengzhou	clear	A	A
67	GWAS-113	Zhentouxigua	Tunisia	clear	A	A
68	GWAS-114	Zhengzi 073hao	China, Zhengzhou	clear	A	A
69	GWAS-115	Lamagua	China, Shandong	clear	A	A
70	GWAS-116	Sugarlee	China, Shanxi	clear	A	A
71	GWAS-117	Jitouheixigua	China, Shanghai	clear	A	A
72	GWAS-118	Jubileexuan	China, Zhengzhou	clear	A	A
73	GWAS-120	Mayin-1	China, Henan	clear	A	A
74	GWAS-121	ZiguaGN-1	China, Lanzhou	clear	A	A
75	GWAS-124	Taojian	China, Shandong	clear	A	A
76	GWAS-125	Zhengyin02hao	United States	clear	A	A
77	GWAS-128	82002	Syria	clear	A	A
78	GWAS-132	Xiaomazi	China, Henan	clear	A	A
79	GWAS-133	Beijingyesheng	China, Beijing	clear	A	A
80	GWAS-134	Lanzhoudaban1hao	China, Lanzhou	clear	A	A
81	GWAS-143	Jingyuandabanyihao	China, Gansu	clear	A	A
82	GWAS-144	Dengkouzigua	China, Neimeng	clear	A	A
83	GWAS-145	Jili-3	China, Gansu	clear	A	A
84	GWAS-146	PI186490	United States	clear	A	A
85	GWAS-147	SWBB-01	China, Xinjiang	clear	A	A
86	GWAS-148	Heizhongpian	China, Xinjiang	clear	A	A
87	GWAS-149	Xinnongheixiaozi1hao	China, Xinjiang	clear	A	A
88	GWAS-150	Putonghongdapian	China, Xinjiang	clear	A	A
89	GWAS-151	Xinjianghongzi9hao	China, Xinjiang	clear	A	A
90	GWAS-153	21	China, Heilongjiang	clear	A	A
91	GWAS-155	31	China, Heilongjiang	clear	A	A
92	GWAS-157	35	China, Heilongjiang	clear	A	A
93	GWAS-158	39	China, Heilongjiang	clear	A	A
94	GWAS-161	51	China, Heilongjiang	clear	A	A
95	GWAS-162	Eg	China, Heilongjiang	clear	A	A
96	GWAS-163	6huaye	China, Heilongjiang	clear	A	A
97	GWAS-164	20Banye	China, Heilongjiang	clear	A	A
98	GWAS-174	K1	China, Heilongjiang	clear	A	A
99	GWAS-175	L1	China, Heilongjiang	clear	A	A
100	GWAS-176	K2	China, Heilongjiang	clear	A	A
101	GWAS-177	L2-1	China, Heilongjiang	clear	A	A
102	GWAS-178	LSC	China, Heilongjiang	clear	A	A
103	GWAS-179	LSU	China, Heilongjiang	clear	A	A
104	GWAS-181	PI 248774	Namibia	clear	A	A
105	GWAS-183	PI 255137	South Africa	clear	A	A
106	GWAS-185	PI 271769	South Africa	clear	A	A
107	GWAS-186	PI 271773	South Africa	clear	A	A
108	GWAS-189	PI 596659	South Africa	clear	A	A
109	GWAS-191	PI 596666	South Africa	clear	A	A
110	GWAS-192	PI 162667	Argentina	clear	A	A
111	GWAS-194	PI 165002	Turkey	clear	A	A
112	GWAS-196	PI 167124	Turkey	clear	A	A
113	GWAS-197	PI 169289	Turkey	clear	A	A
114	GWAS-199	PI 182183	Turkey	clear	A	A
115	GWAS-204	PI 193964	Ethiopia	clear	A	A
116	GWAS-206	PI 207471	Afghanistan	clear	A	A
117	GWAS-209	PI 269679	Belize	blurred	T	C
118	GWAS-213	PI 385964	Kenya	blurred	T	C
119	GWAS-216	PI 593345	China, Shanghai	blurred	T	C
120	GWAS-217	PI 593390	China, Xinjiang	blurred	T	C
121	GWAS-220	PI 612468	Korea	blurred	T	C
122	GWAS-224	PI 595203	United States	blurred	T	C
123	Liu-1	Duanwan-1	China, Heilongjiang	blurred	T	C
124	Liu-2	Duanwan-2	China, Heilongjiang	blurred	T	C
125	Liu-3	Duanwan-3	China, Heilongjiang	blurred	T	C
126	Liu-4	Duanwan-4	China, Heilongjiang	blurred	T	C
127	Liu-5	Duanwan-5	China, Heilongjiang	blurred	T	C
128	Liu-6	Quanci1hao	China, Heilongjiang	blurred	T	C
129	Liu-7	Quanci2hao	China, Heilongjiang	blurred	T	C
130	Liu-8	Quanci3hao	China, Heilongjiang	blurred	T	C
131	Liu-9	Quanci4hao	China, Heilongjiang	blurred	T	C
132	Liu-10	Quanci5hao	China, Heilongjiang	blurred	T	C
133	Liu-11	Quanci6hao	China, Heilongjiang	blurred	T	C
134	Liu-12	Quanci7hao	China, Heilongjiang	blurred	T	C
135	Liu-13	Quanci8hao	China, Heilongjiang	blurred	T	C
136	Liu-14	Quanci9hao	China, Heilongjiang	blurred	T	C
137	Liu-15	Quanci10hao	China, Heilongjiang	blurred	T	C
138	Liu-16	Quanci11hao	China, Heilongjiang	blurred	T	C
139	Liu-18	Huangjingua	China, Heilongjiang	blurred	T	C
140	Liu-20	QiangcilvpiyuanxiguaW-2	China, Heilongjiang	blurred	A	A
141	Liu-22	Yin-1	China, Heilongjiang	dark green	A	A
142	Liu-30	Yin-9	China, Heilongjiang	dark green	T	C
143	Liu-32	Yin-11	China, Heilongjiang	dark green	T	C
144	Liu-47	TianwangB	China, Heilongjiang	dark green	A	A

## Sheet: Table S4
Table S4. The total number of differentially expressed genes (DEGs) between different groups of randomized developmental stage of same and different parent materials.
Groups	Subgroups	Subgroups of comparative and same genetic materials (parent lines)	Total DEGs	Up-regulated genes	Down-regulated genes	Common genes (Up/Down)
G1	G1-1	A38-4 vs Bslb-4	1898	1255	643	204/110
	G1-2	C38-12 vs Dslb-12	3368	1631	1737
	G1-3	E38-20 vs Fslb-20	2835	1298	1537
G2	G2-1	A38-4 vs C38-12	3465	1513	1952	68/190
	G2-2	A38-4 vs E38-20	4833	1972	2861
	G2-3	C38-12 vs E38-20	1070	341	729
G3	G3-1	Bslb-4 vs Dslb-12	1813	482	1331	32/153
	G3-2	Bslb-4 vs Fslb-20	3288	729	2559
	G3-3	Dslb-12 vs Fslb-20	2150	818	1332
